# Supplementary material for: Structural analysis of temperature-dependent alternative splicing of HsfA2 pre-mRNA from tomato plants
Source: RNA Biol. 2022 Feb 7;19(1):266–78. doi: 10.1080/15476286.2021.2024034 (PMC8824230; doi:10.1080/15476286.2021.2024034)
Supplement: Supplemental Material [file KRNB_A_2024034_SM3394.zip]

Archive with 2 entries (1 files):
- supplementary/
- supplementary/suppl info.pdf
